# Supplementary material for: PretiMeth: precise prediction models for DNA methylation based on single methylation mark
Source: BMC Genomics. 2020 May 15;21:364. doi: 10.1186/s12864-020-6768-9 (PMC7227319; doi:10.1186/s12864-020-6768-9)
Supplement: Supplementary file 1 — Additional file 1: A detailed note of the samples used in this study. [file 12864_2020_6768_MOESM1_ESM.xlsx]

## Sheet: Sheet1
	GEO accession number	sample size	tumor samples	non tumor samples	cell line/tissue	disease	Measurement technology
For model construction and evaluation	GSE99505	2	2		epithelial	adenocarcinoma	850K
	GSE98990	8	3	5	colon、Cervical	colon cancer、Cervical cancer	850K
	GSE95531	8		8	pluripotent stem cells		850K
	GSE95460	16	16		SKBR3、AU565	breast tumors	850K
	GSE95232	3	3		HeLa	Cervical carcinoma	850K
	GSE94987	3	3		ETMR、ETMR xenograft	ETMR	850K
	GSE93373	16		16	B cells		850K
	GSE93356	2	2		epithelial	adenocarcinoma	850K
	GSE92608	7	7		EBC1	lung cancer	850K
	GSE92579	25	25		brain	Pediatric brain tumor	850K
	GSE92462	12	12		tumor tissue from Patient Derived Xenograph	glioma	850K
	GSE90933	4		4	U937 cells		850K
	GSE90867	42	42		adenoma	Aldosterone-producing adenoma	850K
	GSE86831	15	5	10	LNCaP、PrEC、CAF、NAF、infant blood	prostate cancer、primary prostate epithelial cells	850K
	GSE81939	9		9	HMEC		850K
	GSE75073	6	2	4	Colon、Kidney、Brain	Renal Primary Tumor	850K
	GSE123211	16	16		AML193、HL60、KG1a、HNT34	AML	850K
	GSE121056	9		9	placenta		850K
	GSE120558	12	8	4	PBL、 primary fibroblast cell line	Tatton-Brown Rahman syndrome、microcephalic dwarfism	850K
	GSE120122	2	2		Cerebellar	cerebellar tumor	850K
	GSE119079	8		8	Induced pluripotent stem cell derived hematopoietic progenitor cells		850K
	GSE117926	2	2		patient-derived xenograft	breast cancer	850K
	GSE116992	22	22		Whole Blood	Nicolaides-Baraitser syndrome、Coffin-Siris syndrome	850K
	GSE120854	34	24	10	myometrium	fibroid	850K
	GSE115777	4		4	DMS114		850K
	GSE115382	8		8	astrocytes(brain)		850K
	GSE114763	40		40	vastus lateralis muscle		850K
	GSE114210	7	7		B-cell lymphoma samples	preBL	850K
	GSE113372	3		3	Visceral (omental) adipocytes		850K
	GSE112618	6		6	whole blood		850K
	GSE112179	100		100	frontal cortex of the brain	schizophrenia、bipolar disorder	850K
	GSE111807	4		4	Jurkat cells		850K
	GSE111336	31	31		Lymphocites、HeLa	pheochromocytoma、paraganglioma	850K
	GSE111183	25	13	12	peripheral blood mononuclear cells	Myalgic Encephalomyelitis、Chronic Fatigue Syndrome	850K
	GSE110697	78	78		Xenograft、Primary Tumor	Wilms tumor	850K
	GSE110555	61		61	whole blood、MACS purified blood cells		850K
	GSE110454	4		4	SEM cell line		850K
	GSE110185	6		6	serum		850K
	GSE109403	38	33	5	Cerebellum	pediatric medulloblastoma	850K
	GSE103738	13		13	leukocytes、paternal uniparental diploidies		850K
	GSE103556	3		3	astroglial cell line		850K
	GSE103189	16		16	cord blood		850K
	GSE101908	42	21	21	prostate	Prostate Cancer	850K
	GSE100825	6	3	3	Whole blood	Werner Syndrome	850K
	GSE100783	4	4		HL-60	Acute Myeloid Leukemia	850K
	GSE100782	6	6		MOLM13	Acute Myeloid Leukemia	850K
	GSE100781	4	4		MOLM13	Acute Myeloid Leukemia	850K
	GSE100780	4	4		HL-60	Acute Myeloid Leukemia	850K
	GSE100779	6	6		HL-60	Acute Myeloid Leukemia	850K
	GSE100208	2		2	Myoepithelial		850K
For cross-platforms evaluation	GSE103505	9			IMR90、NA12878		7 samples detected both by 850K and 450K arrays, 2 samples detected by WGBS
For model comparison	GSM3902399	1	1			tumor NSCLC sample	850K
	GSM3610355	1	1		Bronchoalveolar Lavage	cystic fibrosis	850K
	GSM2883349	1		1	blood		850K
For DML validation	GSE100850	39	34	5	Breast	breast cancer	850K
	GSE101908	42	21	21		prostate cancer	850K
